# Supplementary material for: Associations of maternal and placental extracellular vesicle miRNA with preeclampsia
Source: Front Cell Dev Biol. 2023 Feb 22;11:1080419. doi: 10.3389/fcell.2023.1080419 (PMC9992195; doi:10.3389/fcell.2023.1080419)
Supplement: Supplementary file 5 [file Table1.XLSX]

## Sheet: Sheet1
miRNA		NP EVs pellet	HP EVs pellet sample I	HP EVs pellet sample II	GVC EVs pellet sample I	GVC EVs pellet sample II
validated by PCR	Nanostring scaning results (normalized data)
	hsa-let-7a-5p	2194.71	545.41	694.29	466.62	632.13
	hsa-let-7b-5p	392.71	206.82	263.28	567.07	768.22
	hsa-let-7d-5p	822.7	173.15	220.41	63.44	85.94
	hsa-let-7f-5p	153.66	71.2	90.63	35.61	48.24
	hsa-let-7g-5p	1909.57	546.34	695.48	549.43	744.31
	hsa-let-7i-5p	541.11	221.79	282.33	106.88	144.79
	hsa-miR-106a-5p+hsa-miR-17-5p	374.99	141.35	179.93	391.28	530.06
	hsa-miR-106b-5p	325.36	204.01	259.71	278.6	377.43
	hsa-miR-107	410.95	141.35	179.93	51.9	70.31
	hsa-miR-125a-5p	187.6	26.3	33.48	15.93	21.58
	hsa-miR-126-3p	3307.91	985.01	1253.9	845.36	1145.21
	hsa-miR-130a-3p	1543.4	258.26	328.76	191.05	258.81
	hsa-miR-136-5p	230.14	1	1	1	1
	hsa-miR-142-3p	13349	3109.14	3957.85	2257.17	3057.79
	hsa-miR-144-3p	2440.34	3846.18	4896.08	2296.53	3111.12
	hsa-miR-146a-5p	453.49	189.98	241.85	72.26	97.9
	hsa-miR-148a-3p	256.98	104.87	133.5	112.99	153.07
	hsa-miR-148b-3p	550.73	158.18	201.36	162.54	220.19
1	hsa-miR-150-5p	893.1	361.15	459.73	1192.2	1615.08
	hsa-miR-151a-3p	309.65	49.69	63.25	21.36	28.93
	hsa-miR-15a-5p	922.98	264.81	337.1	171.36	232.14
	hsa-miR-15b-5p	2109.62	662.32	843.12	312.54	423.4
2	mir-155	low	low	low	low	low
3	hsa-miR-16-5p	2954.91	3772.28	4802.02	13830.6	18736.3
	hsa-miR-181a-5p	142.52	87.1	110.87	61.4	83.18
4	hsa-miR-185-5p	307.63	273.23	347.81	539.92	731.44
	hsa-miR-191-5p	1592.02	399.5	508.55	256.88	348
5	miR-195	low	low	low	low	low
	hsa-miR-199a-3p+hsa-miR-199b-3p	1616.83	375.18	477.59	110.95	150.31
6	hsa-miR-199a-5p	483.37	81.49	103.73	10.5	14.22
	hsa-miR-19a-3p	479.32	232.07	295.42	418.43	566.84
	hsa-miR-19b-3p	870.31	494.9	630	869.12	1177.4
7	hsa-miR-20a-5p+hsa-miR-20b-5p	889.55	714.7	909.8	1325.92	1796.22
8	hsa-miR-21-5p	1289.66	1	1.19	273.17	370.07
9	mir-210	low	low	low	low	low
	hsa-miR-22-3p	372.46	708.16	901.46	497.84	674.43
	hsa-miR-221-3p	330.93	139.48	177.55	29.5	39.97
10	hsa-miR-222-3p	135.43	71.2	90.63	113.67	153.99
11	hsa-miR-223-3p	14961.6	3802.21	4840.12	2177.07	2949.28
	hsa-miR-23a-3p	1580.87	458.42	583.56	342.41	463.86
	hsa-miR-24-3p	260.53	105.81	134.69	41.72	56.52
12	hsa-miR-25-3p	555.29	289.13	368.05	989.26	1340.15
	hsa-miR-26a-5p	394.74	159.12	202.55	82.45	111.69
13	hsa-miR-26b-5p	235.71	123.58	157.31	396.03	536.5
	hsa-miR-27b-3p	292.44	83.36	106.11	26.11	35.37
	hsa-miR-29a-3p	178.99	134.8	171.6	43.76	59.28
14	hsa-miR-29b-3p	363.34	149.77	190.65	148.28	200.88
	hsa-miR-29c-3p	231.66	78.68	100.16	91.95	124.56
	hsa-miR-301a-3p	139.48	32.85	41.82	17.29	23.42
	hsa-miR-30b-5p	133.91	90.84	115.64	43.08	58.36
	hsa-miR-30d-5p	136.44	97.39	123.97	179.51	243.18
15	hsa-miR-30e-5p	99.47	74	94.21	178.15	241.34
	hsa-miR-32-5p	235.2	53.43	94.21	37.65	241.34
	hsa-miR-338-3p	40.72	304.09	387.1	256.88	348
16	miR-34c	low	low	low	low	low
	hsa-miR-340-5p	216.97	42.2	53.72	10.5	14.22
	hsa-miR-342-3p	140.5	86.16	109.68	165.25	223.87
	hsa-miR-358	low	low	low	low	low
	hsa-miR-361-5p	194.69	58.1	73.96	27.47	37.21
	hsa-miR-374a-5p	965.02	323.74	412.11	202.58	274.44
	hsa-miR-374b-5p	323.33	77.75	98.97	39.68	53.76
	hsa-miR-376a-3p	404.87	62.78	79.92	13.89	18.82
17	hsa-miR-376c	163.79	42.2	53.72	7.78	10.54
	hsa-miR-377-3p	137.46	12.27	15.62	3.71	5.03
18	hsa-miR-378e	48.83	283.52	360.91	194.44	263.41
	hsa-miR-425-5p	133.91	47.81	60.87	70.91	96.06
19	hsa-miR-4454	4302.09	855	1088.4	234.49	317.66
	hsa-miR-451a	25552.2	35615.5	45337.6	204123	276526
	hsa-miR-495	216.47	21.63	27.53	4.39	5.95
	hsa-miR-548aa	1	323.74	412.11	181.54	245.94
	hsa-miR-548ai	5.27	781.11	994.33	277.25	375.59
20	mir-675	low	low	low	low	low
	hsa-miR-720	273.7	174.08	221.6	44.44	60.2
	hsa-miR-744-5p	1	23.5	29.91	134.03	181.57
21	hsa-miR-93-5p	843.47	321.87	409.73	787.67	1067.06
	hsa-miR-98	209.88	34.72	44.2	4.39	5.95
	HKG U6
	HKG MIR39
